# Supplementary material for: Comparative Mitochondrial Genomes between the Genera Amiota and Phortica (Diptera: Drosophilidae) with Evolutionary Insights into D-Loop Sequence Variability
Source: Genes (Basel). 2023 Jun 9;14(6):1240. doi: 10.3390/genes14061240 (PMC10298597; doi:10.3390/genes14061240)
Supplement: Supplementary file 1 [file genes-14-01240-s001.zip]

Archive with 1 entries (1 files):
- genes-2404231-supplementary.pdf
